# Supplementary material for: Variability in the Pre-Analytical Stages Influences Microbiome Laboratory Analyses
Source: Genes (Basel). 2022 Jun 15;13(6):1069. doi: 10.3390/genes13061069 (PMC9223004; doi:10.3390/genes13061069)
Supplement: Supplementary file 1 [file genes-13-01069-s001.zip]

Archive with 1 entries (1 files):
- genes-1716530-supplementary.pdf
